# Supplementary material for: circEPB41L2 blocks the progression and metastasis in non-small cell lung cancer by promoting TRIP12-triggered PTBP1 ubiquitylation
Source: Cell Death Discov. 2024 Feb 10;10:72. doi: 10.1038/s41420-024-01836-4 (PMC10858955; doi:10.1038/s41420-024-01836-4)
Supplement: Supplementary file 2 — Supplementary Table [file 41420_2024_1836_MOESM2_ESM.xlsx]

## Sheet: The top 20 proteins
Supplementary Table 1. The top 20 proteins interacted with circEPB41L2 identified by RNA pull-down assay and MS
Gene name	Protein name	Scores	Intensity	MW [kDa]
VIM	Vimentin	265.6	293470000	53.7
HNRNPA2B1	heterogeneous nuclear ribonucleoprotein A2/B1	307.6	276440000	37.4
HMGA1	high mobility group AT-hook 1	122.7	178420000	11.7
SRSF10	Serine/arginine-rich splicing factor 10	158.6	107640000	31.3
PTBP1	Polypyrimidine tract-binding protein 1	130.4	107230000	57.2
DHX9	DExH-box helicase 9	194.9	79996000	141
SF3B2	Splicing factor 3B subunit 2	196.3	48269000	100.2
MKI67	marker of proliferation Ki-67	186	38976000	34.2
HNRNPM	Heterogeneous nuclear ribonucleoprotein M	164.9	27637000	77.5
SLC25A5	solute carrier family 25 member 5	131.2	23722000	32.9
SERBP1	SERPINE1 mRNA binding protein 1	281.3	21015000	45
HNRNPU	Heterogeneous nuclear ribonucleoprotein U	359.7	20362000	90.6
CTCF	CCCTC-binding factor	141.2	19587000	82.8
HNRNPK	Heterogeneous nuclear ribonucleoprotein K	212.2	16596000	51
NKRF	NF-kappa-B-repressing factor	169.1	16816000	77.7
RPS19BP1	Active regulator of SIRT1	120.2	17753000	15.4
NAT10	N-acetyltransferase 10	120.9	15967000	115.7
TRIP12	E3 ubiquitin-protein ligase TRIP12	118.5	14062000	220.4
PARP1	Poly [ADP-ribose] polymerase 1	49.6	14255000	113.1
RBM14	RNA-binding protein 14	94.3	13854000	69.5

## Sheet: Reagents information
Supplementary Table 2. Reagents information
Reagents	Company	Cat No.
Antibodies
PTBP1(rabbit)	Proteintech	#12582-1-AP
Vimentin (rabbit)	Cell Signaling Technology	#5741
PARP1	Santa Cruz Biotechnology	#sc-74470
HMGA1	ABclonal Technology	#A1635
TRIP12(rabbit)	Proteintech	#25303-1-AP
Tubulin (mouse)	Proteintech	#66031-1-Ig
Ubiquitin (rabbit)	Cell Signaling Technology	#3933
IgG (rabbit)	Cell Signaling Technology	#2729
IgG(mouse)	Cell Signaling Technology	#5415
myc (mouse)	Sungene Biotech	#KM8003
MCL1(rabbit)	Proteintech	#16225-1-AP
E-cadherin (rabbit)	Cell Signaling Technology	#3195
N-cadherin (rabbit)	Cell Signaling Technology	#13116
PKM1	Proteintech	#15821-1-AP
PKM2	Proteintech	#60268-1-Ig
β-actin (rabbit)	Proteintech	#20536-1-AP
Chemicals
DMEM	Sigma-Aldrich	#D7777
RPMI-1640	Sigma-Aldrich	#R7755
DMEM/F12	Sigma-Aldrich	#D8900
Protein inhibitor Cocktail	VICMED	#VPI012
Protein A/G PLUS-Agarose beads	Santa Cruz Biotechnology	#sc-2003
Cycloheximide (CHX)	Sigma-Aldrich	#C7698
MG132	Selleckchem	#S2619
jetPRIME®	Polyplus	#201000003
TRIzol	Vazyme Biotechnology	#R401-01
Actinomycin D	Sigma-Aldrich	#50-76-0
Plasmids
myc-PTBP1	OBiO Technology	N/A
TRIP12-WT-myc	From Professor Yan Huang, Shanghai Fudan University	N/A
TRIP12-ΔHECT-myc
pCDNA-HA-Ub-WT	From Sun Yi,	N/A
	Zhejiang University
siRNAs and shRNAs
si-PTBP1	Gemma Gene Corporation	N/A
si-TRIP12	Gemma Gene Corporation	N/A
sh-circEPB41L2	Gemma Gene Corporation	N/A

## Sheet: Primer sequences
Supplementary Table 3. Primer sequences
Genes	Direction	Primer (5’-3’)
circEPB41L2	F	CCTGGAGAAACATGCCAAGGG
	R	TCACTTCAGACACAGAGCCTACT
EPB41L2	F	GAGCGAGCTCCTGAGCATAA
	R	AGGTGGCTGGGAACCTTTTT
GAPDH	F	GCACCGTCAAGGCTGAGAAC
	R	TGGTGAAGACGCCAGTGGA
U6	F	CTCGCTTCGGCAGCACA
	R	AACGCTTCACGAATTTGCGT
PTBP1	F	TGCACCTGGTATAATCTCAGCC
	R	TACAGAATTTCCTGCCCCCG
CTNNB1	F	AGGTCTGAGGAGCAGCTTCA
	R	CCATTGTCCACGCTGGATTT
(RIP) circEPB41L2	F	AAAAGGTTCCCAGCCACCTC
	R	ACAGCTTGGGTAGGCTCTTT
